# Supplementary material for: Protective effect and mechanism of Sufentanil on acute lung injury in septic mice
Source: Front Pharmacol. 2025 Jan 16;15:1514602. doi: 10.3389/fphar.2024.1514602 (PMC11780379; doi:10.3389/fphar.2024.1514602)
Supplement: Supplementary file 1 [file DataSheet1.zip]

Archive with 6 entries (5 files):
- Supplementary Material-The original image files for the blots/
- Supplementary Material-The original image files for the blots/GAPDH.tif
- Supplementary Material-The original image files for the blots/JAK2.tif
- Supplementary Material-The original image files for the blots/P-JAK2.tif
- Supplementary Material-The original image files for the blots/P-STAT3.tif
- Supplementary Material-The original image files for the blots/STAT3.tif
